# Supplementary material for: Molecular and Sociodemographic Colorectal Cancer Disparities in Latinos Living in Puerto Rico
Source: Genes (Basel). 2023 Apr 11;14(4):894. doi: 10.3390/genes14040894 (PMC10138302; doi:10.3390/genes14040894)
Supplement: Supplementary file 1 [file genes-14-00894-s001.zip]

Archive with 1 entries (1 files):
- genes-2254812-supplementary.pdf
